# Supplementary material for: Unprecedented 2020 coral bleaching reveals unexpected taxa-specific responses in the central Red Sea
Source: PLoS One. 2025 Sep 9;20(9):e0331235. doi: 10.1371/journal.pone.0331235 (PMC12419625; doi:10.1371/journal.pone.0331235)
Supplement: S2 Dataset — (XLSX) [file pone.0331235.s002.xlsx]

## Sheet: ScenariosData
Colony_code	Site	Time	Taxa	Scenario
BLK2_325	Blank2	2020	Acropora	C
BLK2_282	Blank2	2020	Goniastreacol	B
BLK2_281	Blank2	2020	Pocillopora	A
BLK2_133	Blank2	2020	Porites	B
BLK2_218	Blank2	2020	Pocillopora	B
BLK2_347	Blank2	2020	Echinopora	B
BLK2_213	Blank2	2020	Pocillopora	A
BLK2_123	Blank2	2020	Pocillopora	A
BLK2_124	Blank2	2020	Goniastreamas	B
BLK2_280	Blank2	2020	Paralemnalia	C
BLK2_122	Blank2	2020	Goniastreamas	C
BLK2_298	Blank2	2020	Pocillopora	C
BLK2_348	Blank2	2020	Porites	B
BLK2_108	Blank2	2020	Pocillopora	B
BLK2_349	Blank2	2020	Porites	B
BLK2_350	Blank2	2020	Pocillopora	B
BLK2_102	Blank2	2020	Goniastreamas	B
BLK2_351	Blank2	2020	Echinopora	C
BLK2_318	Blank2	2020	Pocillopora	A
BLK2_319	Blank2	2020	Pocillopora	A
BLK2_272	Blank2	2020	Pocillopora	A
BLK2_008	Blank2	2020	Porites	C
BLK2_352	Blank2	2020	Porites	A
BLK2_353	Blank2	2020	Stylophora	A
BLK2_354	Blank2	2020	Goniastreamas	C
BLK2_285	Blank2	2020	Pocillopora	A
BLK2_355	Blank2	2020	Porites	A
BLK2_266	Blank2	2020	Goniastreacol	B
BLK2_315	Blank2	2020	Pocillopora	A
BLK2_356	Blank2	2020	Porites	C
BLK2_357	Blank2	2020	Sclerophytum	B
BLK2_358	Blank2	2020	Sclerophytum	C
BLK2_205	Blank2	2020	Pocillopora	B
BLK2_075	Blank2	2020	Porites	A
BLK2_310	Blank2	2020	Pocillopora	A
BLK2_175	Blank2	2020	Pocillopora	A
BLK2_359	Blank2	2020	Goniastreamas	C
BLK2_203	Blank2	2020	Pocillopora	B
BLK2_311	Blank2	2020	Pocillopora	C
BLK2_021	Blank2	2020	Goniastreamas	C
BLK2_145	Blank2	2020	Porites	C
BLK2_019	Blank2	2020	Goniastreamas	C
BLK2_018	Blank2	2020	Porites	C
BLK2_360	Blank2	2020	Acanthastrea	C
BLK2_373	Blank2	2020	Porites	C
BLK2_361	Blank2	2020	Pocillopora	A
BLK2_138	Blank2	2020	Goniastreacol	C
BLK2_199	Blank2	2020	Pocillopora	A
BLK2_362	Blank2	2020	Porites	B
BLK2_198	Blank2	2020	Pocillopora	A
BLK2_060	Blank2	2020	Porites	C
BLK2_301	Blank2	2020	Pocillopora	A
BLK2_164	Blank2	2020	Pocillopora	A
BLK2_363	Blank2	2020	Goniastreacol	B
BLK2_135	Blank2	2020	Porites	C
BLK2_194	Blank2	2020	Pocillopora	B
BLK2_228	Blank2	2020	Porites	C
BLK2_372	Blank2	2020	Goniastreamas	C
BLK2_191	Blank2	2020	Pocillopora	A
BLK2_189	Blank2	2020	Pocillopora	A
BLK2_364	Blank2	2020	Sclerophytum	C
BLK2_365	Blank2	2020	Sclerophytum	C
BLK2_366	Blank2	2020	Sclerophytum	C
BLK2_367	Blank2	2020	Sclerophytum	C
BLK2_368	Blank2	2020	Sclerophytum	C
BLK2_369	Blank2	2020	Goniastreacol	C
BLK2_370	Blank2	2020	Goniastreacol	C
BLK2_371	Blank2	2020	Sclerophytum	C
BLK2_155	Blank2	2020	Paralemnalia	B
BLK2_151	Blank2	2020	Acropora	C
BLK2_51	Blank2	2020	Acropora	B
BLK2_148	Blank2	2020	Acropora	C
BLK2_147	Blank2	2020	Acropora	C
BLK2_146	Blank2	2020	Acropora	C
BLK2_152	Blank2	2020	Acropora	C
BLK2_153	Blank2	2020	Acropora	C
BLK2_154	Blank2	2020	Acropora	C
BLK2_167	Blank2	2020	Acropora	C
BLK2_303	Blank2	2020	Acropora	B
BLK2_304	Blank2	2020	Acropora	B
BLK2_196	Blank2	2020	Acropora	C
BLK2_307	Blank2	2020	Acropora	C
BLK2_324	Blank2	2020	Acropora	C
BLK2_220	Blank2	2020	Acropora	C
BLK2_179	Blank2	2020	Acropora	C
BLK_86	Blank2	2020	Acropora	C
BLK2_374	Blank2	2020	Goniastreamas	B
BLK2_375	Blank2	2020	Porites	B
BLK2_376	Blank2	2020	Goniastreamas	C
BLK2_377	Blank2	2020	Goniastreacol	C
BLK2_378	Blank2	2020	Goniastreamas	C
BLK2_379	Blank2	2020	Sarcophyton	B
BLK2_380	Blank2	2020	Sarcophyton	B
BLK2_381	Blank2	2020	Platygyra	C
BLK2_382	Blank2	2020	Platygyra	C
BLK2_383	Blank2	2020	Galaxea	C
BLK2_384	Blank2	2020	Porites	C
BLK2_385	Blank2	2020	Porites	C
BLK2_386	Blank2	2020	Galaxea	C
BLK2_387	Blank2	2020	Echinopora	B
M29_001	Marker29	2020	Porites	B
M29_002	Marker29	2020	Porites	B
M29_003	Marker29	2020	Pocillopora	B
M29_004	Marker29	2020	Goniastreamas	C
M29_005	Marker29	2020	Pocillopora	A
M29_006	Marker29	2020	Porites	A
M29_007	Marker29	2020	Porites	A
M29_008	Marker29	2020	Porites	B
M29_009	Marker29	2020	Pocillopora	A
M29_010	Marker29	2020	Pocillopora	A
M29_011	Marker29	2020	Acropora	B
M29_012	Marker29	2020	Pocillopora	A
M29_013	Marker29	2020	Pocillopora	A
M29_014	Marker29	2020	Porites	B
M29_015	Marker29	2020	Pavona	A
M29_016	Marker29	2020	Porites	A
M29_017	Marker29	2020	Pocillopora	A
M29_018	Marker29	2020	Sclerophytum	A
M29_019	Marker29	2020	Porites	B
M29_020	Marker29	2020	Porites	B
M29_021	Marker29	2020	Porites	B
M29_022	Marker29	2020	Porites	C
M29_023	Marker29	2020	Porites	C
M29_024	Marker29	2020	Porites	B
M29_025	Marker29	2020	Psammocora	B
M29_026	Marker29	2020	Porites	A
M29_027	Marker29	2020	Sclerophytum	C
M29_028	Marker29	2020	Pocillopora	A
M29_029	Marker29	2020	Acropora	B
M29_030	Marker29	2020	Porites	C
M29_031	Marker29	2020	Podabacia	B
M29_032	Marker29	2020	Sclerophytum	C
M29_033	Marker29	2020	Sclerophytum	B
M29_034	Marker29	2020	Pocillopora	A
M29_035	Marker29	2020	Sclerophytum	C
M29_036	Marker29	2020	Sclerophytum	C
M29_037	Marker29	2020	Goniastreamas	C
M29_038	Marker29	2020	Porites	A
M29_039	Marker29	2020	Acropora	D
M29_040	Marker29	2020	Montipora	A
M29_041	Marker29	2020	Porites	C
M29_042	Marker29	2020	Porites	C
M29_043	Marker29	2020	Porites	C
M29_044	Marker29	2020	Porites	B
M29_045	Marker29	2020	Porites	B
M29_046	Marker29	2020	Porites	B
M29_047	Marker29	2020	Porites	B
M29_048	Marker29	2020	Leptoseris	B
M29_049	Marker29	2020	Sclerophytum	C
M29_050	Marker29	2020	Sclerophytum	C
M29_051	Marker29	2020	Porites	C
M29_052	Marker29	2020	Millepora	C
M29_053	Marker29	2020	Montipora	B
M29_054	Marker29	2020	Montipora	A
M29_055	Marker29	2020	Montipora	A
M29_056	Marker29	2020	Porites	A
M29_057	Marker29	2020	Sclerophytum	C
M29_058	Marker29	2020	Sclerophytum	C
M29_059	Marker29	2020	Sclerophytum	C
M29_060	Marker29	2020	Porites	B
M29_061	Marker29	2020	Pocillopora	A
M29_062	Marker29	2020	Montipora	A
M29_063	Marker29	2020	Pocillopora	A
M29_064	Marker29	2020	Goniastreamas	C
M29_065	Marker29	2020	Acropora	B
M29_066	Marker29	2020	Acropora	B
M29_067	Marker29	2020	Goniastreamas	C
M29_068	Marker29	2020	Dipsastraea	A
M29_069	Marker29	2020	Galaxea	C
M29_070	Marker29	2020	Galaxea	C
M29_071	Marker29	2020	Galaxea	C
M29_072	Marker29	2020	Lobophyllia	B
M29_073	Marker29	2020	Acropora	B
M29_074	Marker29	2020	Pocillopora	A
M29_075	Marker29	2020	Goniastreamas	C
M29_076	Marker29	2020	Pocillopora	A
M29_077	Marker29	2020	Pocillopora	A
M29_078	Marker29	2020	Pocillopora	A
M29_079	Marker29	2020	Goniastreamas	A
M29_080	Marker29	2020	Goniastreamas	A
M29_081	Marker29	2020	Goniastreamas	B
M29_082	Marker29	2020	Acropora	B
M29_083	Marker29	2020	Acropora	B
M29_084	Marker29	2020	Goniastreacol	B
M29_085	Marker29	2020	Goniastreacol	B
M29_086	Marker29	2020	Sarcophyton	C
M29_087	Marker29	2020	Sarcophyton	B
M29_088	Marker29	2020	Millepora	C
M29_089	Marker29	2020	Goniastreamas	B
M29_090	Marker29	2020	Millepora	B
M29_091	Marker29	2020	Millepora	B
M29_092	Marker29	2020	Dipsastraea	C
M29_093	Marker29	2020	Millepora	C
M29_094	Marker29	2020	Sclerophytum	C
M29_095	Marker29	2020	Sclerophytum	C
M29_096	Marker29	2020	Goniastreamas	B
M29_097	Marker29	2020	Montipora	B
M29_098	Marker29	2020	Lobophyllia	B
M29_099	Marker29	2020	Dipsastraea	B
M29_100	Marker29	2020	Goniastreamas	B
ARBM_001	AlRasAlAbayadMasturah	2020	Porites	B
ARBM_002	AlRasAlAbayadMasturah	2020	Xeniidae	A
ARBM_003	AlRasAlAbayadMasturah	2020	Porites	C
ARBM_004	AlRasAlAbayadMasturah	2020	Porites	B
ARBM_005	AlRasAlAbayadMasturah	2020	Xeniidae	A
ARBM_032	AlRasAlAbayadMasturah	2020	Fungiidae	C
ARBM_006	AlRasAlAbayadMasturah	2020	Pocillopora	A
ARBM_007	AlRasAlAbayadMasturah	2020	Acropora	B
ARBM_008	AlRasAlAbayadMasturah	2020	Porites	C
ARBM_009	AlRasAlAbayadMasturah	2020	Acropora	C
ARBM_010	AlRasAlAbayadMasturah	2020	Lobophyllia	A
ARBM_033	AlRasAlAbayadMasturah	2020	Goniastreacol	D
ARBM_011	AlRasAlAbayadMasturah	2020	Pocillopora	A
ARBM_012	AlRasAlAbayadMasturah	2020	Porites	C
ARBM_013	AlRasAlAbayadMasturah	2020	Montipora	A
ARBM_014	AlRasAlAbayadMasturah	2020	Lobophyllia	C
ARBM_015	AlRasAlAbayadMasturah	2020	Sclerophytum	C
ARBM_016	AlRasAlAbayadMasturah	2020	Goniastreacol	B
ARBM_017	AlRasAlAbayadMasturah	2020	Favites	C
ARBM_018	AlRasAlAbayadMasturah	2020	Sclerophytum	C
ARBM_019	AlRasAlAbayadMasturah	2020	Porites	A
ARBM_020	AlRasAlAbayadMasturah	2020	Goniastreamas	C
ARBM_021	AlRasAlAbayadMasturah	2020	Acropora	B
ARBM_022	AlRasAlAbayadMasturah	2020	Porites	C
ARBM_023	AlRasAlAbayadMasturah	2020	Porites	C
ARBM_024	AlRasAlAbayadMasturah	2020	Pocillopora	B
ARBM_025	AlRasAlAbayadMasturah	2020	Porites	A
ARBM_026	AlRasAlAbayadMasturah	2020	Pocillopora	A
ARBM_027	AlRasAlAbayadMasturah	2020	Xeniidae	A
ARBM_028	AlRasAlAbayadMasturah	2020	Pocillopora	B
ARBM_029	AlRasAlAbayadMasturah	2020	Hydnophora	C
ARBM_030	AlRasAlAbayadMasturah	2020	Acropora	C
ARBM_031	AlRasAlAbayadMasturah	2020	Acropora	C
ARBM_034	AlRasAlAbayadMasturah	2020	Goniastreamas	C
ARBM_035	AlRasAlAbayadMasturah	2020	Goniastreamas	B
ARBM_036	AlRasAlAbayadMasturah	2020	Goniastreamas	B
ARBM_037	AlRasAlAbayadMasturah	2020	Pocillopora	B
ARBM_038	AlRasAlAbayadMasturah	2020	Porites	B
ARBM_039	AlRasAlAbayadMasturah	2020	Pocillopora	B
ARBM_040	AlRasAlAbayadMasturah	2020	Acropora	B
ARBM_041	AlRasAlAbayadMasturah	2020	Porites	B
ARBM_042	AlRasAlAbayadMasturah	2020	Goniastreamas	B
ARBM_043	AlRasAlAbayadMasturah	2020	Xeniidae	A
ARBM_044	AlRasAlAbayadMasturah	2020	Galaxea	B
ARBM_045	AlRasAlAbayadMasturah	2020	Sclerophytum	A
ARBM_046	AlRasAlAbayadMasturah	2020	Xeniidae	A
ARBM_047	AlRasAlAbayadMasturah	2020	Porites	A
ARBM_048	AlRasAlAbayadMasturah	2020	Pocillopora	B
ARBM_049	AlRasAlAbayadMasturah	2020	Goniastreamas	C
ARBM_050	AlRasAlAbayadMasturah	2020	Acropora	B
ARBM_051	AlRasAlAbayadMasturah	2020	Goniastreamas	C
ARBM_052	AlRasAlAbayadMasturah	2020	Porites	B
ARBM_053	AlRasAlAbayadMasturah	2020	Pocillopora	A
ARBM_054	AlRasAlAbayadMasturah	2020	Acropora	B
ARBM_055	AlRasAlAbayadMasturah	2020	Acropora	B
ARBM_056	AlRasAlAbayadMasturah	2020	Xeniidae	A
ARBM_057	AlRasAlAbayadMasturah	2020	Porites	B
ARBM_058	AlRasAlAbayadMasturah	2020	Acropora	B
ARBM_059	AlRasAlAbayadMasturah	2020	Goniastreamas	C
ARBM_060	AlRasAlAbayadMasturah	2020	Sclerophytum	B
ARBM_061	AlRasAlAbayadMasturah	2020	Sclerophytum	C
ARBM_062	AlRasAlAbayadMasturah	2020	Acropora	B
ARBM_063	AlRasAlAbayadMasturah	2020	Pocillopora	A
ARBM_064	AlRasAlAbayadMasturah	2020	Pocillopora	B
ARBM_065	AlRasAlAbayadMasturah	2020	Sclerophytum	C
ARBM_066	AlRasAlAbayadMasturah	2020	Oulophyllia	C
ARBM_067	AlRasAlAbayadMasturah	2020	Goniastreacol	C
ARBM_068	AlRasAlAbayadMasturah	2020	Acropora	B
ARBM_069	AlRasAlAbayadMasturah	2020	Pocillopora	A
ARBM_070	AlRasAlAbayadMasturah	2020	Acropora	B
ARBM_071	AlRasAlAbayadMasturah	2020	Sclerophytum	B
ARBM_072	AlRasAlAbayadMasturah	2020	Acropora	B
ARBM_073	AlRasAlAbayadMasturah	2020	Pocillopora	A
ARBM_074	AlRasAlAbayadMasturah	2020	Sarcophyton	C
ARBM_075	AlRasAlAbayadMasturah	2020	Porites	B
ARBM_076	AlRasAlAbayadMasturah	2020	Acropora	B
ARBM_077	AlRasAlAbayadMasturah	2020	Acropora	B
ARBM_078	AlRasAlAbayadMasturah	2020	Astrea	C
ARBM_079	AlRasAlAbayadMasturah	2020	Pocillopora	B
ARBM_080	AlRasAlAbayadMasturah	2020	Acropora	A
ARBM_081	AlRasAlAbayadMasturah	2020	Acropora	C
ARBM_082	AlRasAlAbayadMasturah	2020	Pocillopora	A
ARBM_083	AlRasAlAbayadMasturah	2020	Goniastreamas	C
ARBM_084	AlRasAlAbayadMasturah	2020	Pocillopora	B
ARBM_085	AlRasAlAbayadMasturah	2020	Pocillopora	A
ARBM_086	AlRasAlAbayadMasturah	2020	Pocillopora	A
ARBM_087	AlRasAlAbayadMasturah	2020	Pocillopora	A
ARBM_088	AlRasAlAbayadMasturah	2020	Pocillopora	A
ARBM_089	AlRasAlAbayadMasturah	2020	Sclerophytum	C
ARBM_090	AlRasAlAbayadMasturah	2020	Goniastreamas	A
ARBM_091	AlRasAlAbayadMasturah	2020	Galaxea	C
ARBM_092	AlRasAlAbayadMasturah	2020	Millepora	C
ARBM_093	AlRasAlAbayadMasturah	2020	Goniastreamas	B
ARBM_094	AlRasAlAbayadMasturah	2020	Galaxea	C
ARBM_095	AlRasAlAbayadMasturah	2020	Galaxea	B
ARBM_096	AlRasAlAbayadMasturah	2020	Galaxea	C
ARBM_097	AlRasAlAbayadMasturah	2020	Galaxea	B
ARBM_098	AlRasAlAbayadMasturah	2020	Galaxea	B
ARBM_099	AlRasAlAbayadMasturah	2020	Goniastreamas	C
ARBM_100	AlRasAlAbayadMasturah	2020	Dipsastraea	A
MER_001	Merulina	2020	Goniastreacol	B
MER_002	Merulina	2020	Acropora	B
MER_003	Merulina	2020	Acropora	B
MER_004	Merulina	2020	Acropora	B
MER_005	Merulina	2020	Xeniidae	A
MER_006	Merulina	2020	Acropora	C
MER_007	Merulina	2020	Acropora	C
MER_008	Merulina	2020	Acropora	B
MER_009	Merulina	2020	Acropora	B
MER_010	Merulina	2020	Acropora	C
MER_046	Merulina	2020	Xeniidae	A
MER_011	Merulina	2020	Xeniidae	A
MER_012	Merulina	2020	Pocillopora	A
MER_013	Merulina	2020	Xeniidae	A
MER_014	Merulina	2020	Pocillopora	A
MER_015	Merulina	2020	Xeniidae	A
MER_016	Merulina	2020	Xeniidae	A
MER_017	Merulina	2020	Goniastreacol	C
MER_018	Merulina	2020	Xeniidae	C
MER_019	Merulina	2020	Xeniidae	C
MER_020	Merulina	2020	Pocillopora	B
MER_021	Merulina	2020	Acropora	B
MER_022	Merulina	2020	Acropora	B
MER_023	Merulina	2020	Acropora	B
MER_024	Merulina	2020	Acropora	B
MER_025	Merulina	2020	Xeniidae	A
MER_026	Merulina	2020	Acropora	B
MER_027	Merulina	2020	Sclerophytum	A
MER_028	Merulina	2020	Acropora	B
MER_029	Merulina	2020	Echinopora	A
MER_030	Merulina	2020	Xeniidae	A
MER_031	Merulina	2020	Oulophyllia	B
MER_032	Merulina	2020	Sclerophytum	A
MER_033	Merulina	2020	Xeniidae	A
MER_034	Merulina	2020	Xeniidae	A
MER_035	Merulina	2020	Xeniidae	C
MER_036	Merulina	2020	Xeniidae	A
MER_037	Merulina	2020	Xeniidae	A
MER_038	Merulina	2020	Xeniidae	A
MER_039	Merulina	2020	Xeniidae	A
MER_040	Merulina	2020	Xeniidae	A
MER_041	Merulina	2020	Xeniidae	A
MER_042	Merulina	2020	Xeniidae	A
MER_043	Merulina	2020	Xeniidae	A
MER_044	Merulina	2020	Xeniidae	A
MER_045	Merulina	2020	Xeniidae	A
MER_047	Merulina	2020	Pocillopora	A
MER_048	Merulina	2020	Pocillopora	A
MER_049	Merulina	2020	Pocillopora	A
MER_050	Merulina	2020	Goniastreamas	C
MER_051	Merulina	2020	Pocillopora	A
MER_052	Merulina	2020	Pocillopora	A
MER_053	Merulina	2020	Goniastreamas	B
MER_054	Merulina	2020	Pocillopora	A
MER_055	Merulina	2020	Pocillopora	A
MER_056	Merulina	2020	Sclerophytum	B
MER_057	Merulina	2020	Pocillopora	A
MER_058	Merulina	2020	Acropora	B
MER_059	Merulina	2020	Pocillopora	A
MER_060	Merulina	2020	Goniastreamas	C
MER_061	Merulina	2020	Pocillopora	A
MER_062	Merulina	2020	Porites	C
MER_063	Merulina	2020	Hydnophora	C
MER_064	Merulina	2020	Goniastreacol	B
MER_065	Merulina	2020	Pocillopora	A
MER_066	Merulina	2020	Pocillopora	A
MER_067	Merulina	2020	Acropora	C
MER_068	Merulina	2020	Acropora	C
MER_069	Merulina	2020	Goniastreacol	B
MER_070	Merulina	2020	Echinopora	B
MER_071	Merulina	2020	Sclerophytum	A
MER_072	Merulina	2020	Porites	C
MER_073	Merulina	2020	Goniastreacol	C
MER_074	Merulina	2020	Acropora	B
MER_075	Merulina	2020	Goniastreamas	C
MER_076	Merulina	2020	Stylophora	A
MER_077	Merulina	2020	Sclerophytum	B
MER_078	Merulina	2020	Goniastreamas	C
MER_079	Merulina	2020	Porites	B
MER_080	Merulina	2020	Porites	B
MER_081	Merulina	2020	Sclerophytum	A
MER_082	Merulina	2020	Echinopora	A
MER_083	Merulina	2020	Goniastreamas	C
MER_084	Merulina	2020	Porites	B
MER_085	Merulina	2020	Goniastreacol	B
MER_086	Merulina	2020	Hydnophora	A
MER_087	Merulina	2020	Leptoria	B
MER_088	Merulina	2020	Echinopora	B
MER_089	Merulina	2020	Porites	A
MER_090	Merulina	2020	Pocillopora	A
MER_091	Merulina	2020	Pocillopora	A
MER_092	Merulina	2020	Pocillopora	A
MER_093	Merulina	2020	Pocillopora	B
MER_094	Merulina	2020	Pocillopora	B
MER_095	Merulina	2020	Pocillopora	B
MER_096	Merulina	2020	Pocillopora	A
MER_097	Merulina	2020	Goniastreacol	B
MER_098	Merulina	2020	Pocillopora	A
MER_099	Merulina	2020	Pocillopora	A
MER_100	Merulina	2020	Pocillopora	A
POC_002	PocilloporaReef	2020	Porites	C
POC_003	PocilloporaReef	2020	Pocillopora	A
POC_004	PocilloporaReef	2020	Porites	C
POC_005	PocilloporaReef	2020	Porites	C
POC_006	PocilloporaReef	2020	Porites	B
POC_007	PocilloporaReef	2020	Porites	C
POC_008	PocilloporaReef	2020	Lobophyllia	B
POC_009	PocilloporaReef	2020	Lobophyllia	B
POC_010	PocilloporaReef	2020	Acropora	D
POC_011	PocilloporaReef	2020	Pocillopora	B
POC_012	PocilloporaReef	2020	Pocillopora	B
POC_013	PocilloporaReef	2020	Paragoniastrea	B
POC_014	PocilloporaReef	2020	Oulophyllia	C
POC_015	PocilloporaReef	2020	Porites	B
POC_016	PocilloporaReef	2020	Pocillopora	A
POC_017	PocilloporaReef	2020	Pocillopora	A
POC_018	PocilloporaReef	2020	Pocillopora	A
POC_019	PocilloporaReef	2020	Pocillopora	A
POC_020	PocilloporaReef	2020	Pocillopora	A
POC_021	PocilloporaReef	2020	Pocillopora	A
POC_022	PocilloporaReef	2020	Lobophyllia	D
POC_023	PocilloporaReef	2020	Lobophyllia	B
POC_024	PocilloporaReef	2020	Stylophora	B
POC_025	PocilloporaReef	2020	Pocillopora	A
POC_026	PocilloporaReef	2020	Echinophyllia	A
POC_027	PocilloporaReef	2020	Acropora	A
POC_028	PocilloporaReef	2020	Acropora	C
POC_029	PocilloporaReef	2020	Pocillopora	C
POC_030	PocilloporaReef	2020	Pocillopora	B
POC_031	PocilloporaReef	2020	Pocillopora	B
POC_032	PocilloporaReef	2020	Acropora	D
POC_033	PocilloporaReef	2020	Goniastreamas	A
POC_034	PocilloporaReef	2020	Acropora	B
POC_035	PocilloporaReef	2020	Porites	C
POC_036	PocilloporaReef	2020	Acropora	A
POC_037	PocilloporaReef	2020	Acropora	B
POC_038	PocilloporaReef	2020	Acropora	A
POC_039	PocilloporaReef	2020	Fungiidae	C
POC_040	PocilloporaReef	2020	Lobophyllia	B
POC_041	PocilloporaReef	2020	Echinopora	C
POC_042	PocilloporaReef	2020	Goniastreamas	B
POC_043	PocilloporaReef	2020	Acropora	C
POC_044	PocilloporaReef	2020	Goniastreamas	B
POC_045	PocilloporaReef	2020	Acropora	B
POC_046	PocilloporaReef	2020	Acropora	B
POC_047	PocilloporaReef	2020	Porites	B
POC_048	PocilloporaReef	2020	Acropora	B
POC_049	PocilloporaReef	2020	Acropora	B
POC_050	PocilloporaReef	2020	Pocillopora	A
POC_051	PocilloporaReef	2020	Acropora	B
POC_052	PocilloporaReef	2020	Acropora	B
POC_053	PocilloporaReef	2020	Acropora	A
POC_054	PocilloporaReef	2020	Pocillopora	A
POC_055	PocilloporaReef	2020	Galaxea	C
POC_056	PocilloporaReef	2020	Fungiidae	A
POC_057	PocilloporaReef	2020	Dipsastraea	C
POC_058	PocilloporaReef	2020	Goniastreamas	B
POC_059	PocilloporaReef	2020	Lobophyllia	C
POC_060	PocilloporaReef	2020	Acropora	B
POC_061	PocilloporaReef	2020	Goniastreamas	C
POC_062	PocilloporaReef	2020	Sclerophytum	C
POC_063	PocilloporaReef	2020	Acropora	A
POC_064	PocilloporaReef	2020	Porites	B
POC_065	PocilloporaReef	2020	Porites	A
POC_066	PocilloporaReef	2020	Porites	C
POC_067	PocilloporaReef	2020	Xeniidae	C
POC_068	PocilloporaReef	2020	Xeniidae	A
POC_069	PocilloporaReef	2020	Xeniidae	C
POC_070	PocilloporaReef	2020	Porites	C
POC_071	PocilloporaReef	2020	Goniastreamas	A
POC_072	PocilloporaReef	2020	Pocillopora	A
POC_073	PocilloporaReef	2020	Porites	A
POC_074	PocilloporaReef	2020	Porites	B
POC_075	PocilloporaReef	2020	Porites	C
POC_076	PocilloporaReef	2020	Porites	C
POC_077	PocilloporaReef	2020	Pocillopora	A
POC_078	PocilloporaReef	2020	Coscinarea	A
POC_079	PocilloporaReef	2020	Pocillopora	B
POC_080	PocilloporaReef	2020	Fungiidae	C
POC_081	PocilloporaReef	2020	Porites	C
POC_082	PocilloporaReef	2020	Fungiidae	A
POC_083	PocilloporaReef	2020	Lobophyllia	B
POC_084	PocilloporaReef	2020	Pocillopora	A
POC_085	PocilloporaReef	2020	Fungiidae	B
POC_086	PocilloporaReef	2020	Porites	C
POC_087	PocilloporaReef	2020	Goniastreamas	C
POC_088	PocilloporaReef	2020	Pocillopora	A
POC_089	PocilloporaReef	2020	Pocillopora	A
POC_090	PocilloporaReef	2020	Porites	C
POC_091	PocilloporaReef	2020	Sclerophytum	C
POC_092	PocilloporaReef	2020	Echinopora	C
POC_093	PocilloporaReef	2020	Porites	C
POC_094	PocilloporaReef	2020	Montipora	A
POC_095	PocilloporaReef	2020	Pocillopora	A
POC_096	PocilloporaReef	2020	Dipsastraea	B
POC_097	PocilloporaReef	2020	Pocillopora	B
POC_098	PocilloporaReef	2020	Pocillopora	A
POC_099	PocilloporaReef	2020	Goniastreamas	D
POC_100	PocilloporaReef	2020	Porites	C
POC_101	PocilloporaReef	2020	Millepora	C
SAK_001	ShibAlKarra	2020	Goniastreamas	C
SAK_002	ShibAlKarra	2020	Pocillopora	A
SAK_003	ShibAlKarra	2020	Montipora	A
SAK_004	ShibAlKarra	2020	Acropora	B
SAK_005	ShibAlKarra	2020	Acropora	D
SAK_006	ShibAlKarra	2020	Palythoa	B
SAK_007	ShibAlKarra	2020	Acropora	B
SAK_008	ShibAlKarra	2020	Porites	B
SAK_009	ShibAlKarra	2020	Porites	A
SAK_010	ShibAlKarra	2020	Acropora	A
SAK_011	ShibAlKarra	2020	Porites	C
SAK_012	ShibAlKarra	2020	Porites	C
SAK_013	ShibAlKarra	2020	Porites	C
SAK_014	ShibAlKarra	2020	Goniastreamas	A
SAK_015	ShibAlKarra	2020	Montipora	C
SAK_016	ShibAlKarra	2020	Stylophora	A
SAK_017	ShibAlKarra	2020	Sclerophytum	A
SAK_018	ShibAlKarra	2020	Goniastreamas	C
SAK_019	ShibAlKarra	2020	Acropora	B
SAK_020	ShibAlKarra	2020	Xeniidae	A
SAK_021	ShibAlKarra	2020	Porites	A
SAK_022	ShibAlKarra	2020	Goniastreamas	C
SAK_023	ShibAlKarra	2020	Montipora	C
SAK_024	ShibAlKarra	2020	Porites	B
SAK_025	ShibAlKarra	2020	Acropora	B
SAK_026	ShibAlKarra	2020	Acropora	B
SAK_027	ShibAlKarra	2020	Acropora	B
SAK_028	ShibAlKarra	2020	Pavona	C
SAK_029	ShibAlKarra	2020	Montipora	B
SAK_030	ShibAlKarra	2020	Pocillopora	B
SAK_031	ShibAlKarra	2020	Porites	B
SAK_032	ShibAlKarra	2020	Porites	B
SAK_033	ShibAlKarra	2020	Fungiidae	B
SAK_034	ShibAlKarra	2020	Porites	B
SAK_035	ShibAlKarra	2020	Acropora	B
SAK_036	ShibAlKarra	2020	Sarcophyton	A
SAK_037	ShibAlKarra	2020	Galaxea	C
SAK_038	ShibAlKarra	2020	Porites	B
SAK_039	ShibAlKarra	2020	Sclerophytum	C
SAK_040	ShibAlKarra	2020	Porites	C
SAK_041	ShibAlKarra	2020	Porites	A
SAK_042	ShibAlKarra	2020	Acropora	C
SAK_043	ShibAlKarra	2020	Pocillopora	A
SAK_044	ShibAlKarra	2020	Goniastreamas	B
SAK_045	ShibAlKarra	2020	Acropora	C
SAK_046	ShibAlKarra	2020	Acropora	A
SAK_047	ShibAlKarra	2020	Acropora	B
SAK_048	ShibAlKarra	2020	Pocillopora	B
SAK_049	ShibAlKarra	2020	Sclerophytum	A
SAK_050	ShibAlKarra	2020	Pocillopora	A
SAK_051	ShibAlKarra	2020	Porites	B
SAK_052	ShibAlKarra	2020	Porites	B
SAK_053	ShibAlKarra	2020	Pocillopora	A
SAK_054	ShibAlKarra	2020	Porites	B
SAK_055	ShibAlKarra	2020	Porites	B
SAK_056	ShibAlKarra	2020	Porites	B
SAK_057	ShibAlKarra	2020	Acropora	B
SAK_058	ShibAlKarra	2020	Porites	C
SAK_059	ShibAlKarra	2020	Pocillopora	A
SAK_060	ShibAlKarra	2020	Porites	B
SAK_061	ShibAlKarra	2020	Pocillopora	B
SAK_062	ShibAlKarra	2020	Fungiidae	A
SAK_063	ShibAlKarra	2020	Sclerophytum	B
SAK_064	ShibAlKarra	2020	Acropora	B
SAK_065	ShibAlKarra	2020	Goniastreamas	B
SAK_066	ShibAlKarra	2020	Goniastreamas	C
SAK_067	ShibAlKarra	2020	Acropora	B
SAK_068	ShibAlKarra	2020	Pocillopora	A
SAK_069	ShibAlKarra	2020	Goniastreamas	B
SAK_070	ShibAlKarra	2020	Stylophora	B
SAK_071	ShibAlKarra	2020	Pocillopora	A
SAK_072	ShibAlKarra	2020	Pocillopora	A
SAK_073	ShibAlKarra	2020	Stylophora	B
SAK_074	ShibAlKarra	2020	Pocillopora	A
SAK_075	ShibAlKarra	2020	Acropora	C
SAK_076	ShibAlKarra	2020	Pocillopora	B
SAK_077	ShibAlKarra	2020	Stylophora	A
SAK_078	ShibAlKarra	2020	Pocillopora	A
SAK_079	ShibAlKarra	2020	Pocillopora	A
SAK_080	ShibAlKarra	2020	Sclerophytum	C
SAK_081	ShibAlKarra	2020	Acropora	A
SAK_082	ShibAlKarra	2020	Sclerophytum	A
SAK_083	ShibAlKarra	2020	Xeniidae	A
SAK_084	ShibAlKarra	2020	Xeniidae	A
SAK_085	ShibAlKarra	2020	Sclerophytum	A
SAK_086	ShibAlKarra	2020	Sclerophytum	A
SAK_087	ShibAlKarra	2020	Xeniidae	A
SAK_088	ShibAlKarra	2020	Xeniidae	A
SAK_089	ShibAlKarra	2020	Xeniidae	A
SAK_090	ShibAlKarra	2020	Dipsastraea	A
SAK_091	ShibAlKarra	2020	Pocillopora	B
SAK_092	ShibAlKarra	2020	Pocillopora	B
SAK_093	ShibAlKarra	2020	Goniastreamas	C
SAK_094	ShibAlKarra	2020	Pocillopora	B
SAK_095	ShibAlKarra	2020	Pocillopora	A
SAK_096	ShibAlKarra	2020	Galaxea	C
SAK_097	ShibAlKarra	2020	Goniastreamas	C
SAK_098	ShibAlKarra	2020	Pocillopora	A
SAK_099	ShibAlKarra	2020	Pocillopora	A
SAK_100	ShibAlKarra	2020	Pocillopora	A
RBO_001	RabighOffshore	2020	Fungiidae	A
RBO_002	RabighOffshore	2020	Lobophytum	A
RBO_003	RabighOffshore	2020	Pocillopora	B
RBO_004	RabighOffshore	2020	Lobophytum	A
RBO_005	RabighOffshore	2020	Xeniidae	C
RBO_006	RabighOffshore	2020	Lobophytum	A
RBO_007	RabighOffshore	2020	Acropora	B
RBO_008	RabighOffshore	2020	Sclerophytum	A
RBO_009	RabighOffshore	2020	Sclerophytum	A
RBO_010	RabighOffshore	2020	Sclerophytum	C
RBO_011	RabighOffshore	2020	Stylophora	B
RBO_012	RabighOffshore	2020	Acropora	B
RBO_013	RabighOffshore	2020	Acropora	B
RBO_014	RabighOffshore	2020	Pocillopora	B
RBO_015	RabighOffshore	2020	Echinopora	A
RBO_016	RabighOffshore	2020	Montipora	C
RBO_017	RabighOffshore	2020	Sclerophytum	A
RBO_018	RabighOffshore	2020	Cyphastrea	C
RBO_019	RabighOffshore	2020	Montipora	C
RBO_020	RabighOffshore	2020	Pocillopora	A
RBO_021	RabighOffshore	2020	Sclerophytum	A
RBO_022	RabighOffshore	2020	Pocillopora	B
RBO_023	RabighOffshore	2020	Lobophytum	A
RBO_024	RabighOffshore	2020	Sclerophytum	C
RBO_025	RabighOffshore	2020	Sclerophytum	A
RBO_026	RabighOffshore	2020	Echinopora	A
RBO_027	RabighOffshore	2020	Porites	B
RBO_028	RabighOffshore	2020	Pocillopora	D
RBO_029	RabighOffshore	2020	Acropora	B
RBO_030	RabighOffshore	2020	Pocillopora	A
RBO_031	RabighOffshore	2020	Porites	B
RBO_032	RabighOffshore	2020	Porites	B
RBO_033	RabighOffshore	2020	Porites	B
RBO_034	RabighOffshore	2020	Pocillopora	A
RBO_035	RabighOffshore	2020	Porites	B
RBO_036	RabighOffshore	2020	Sclerophytum	A
RBO_037	RabighOffshore	2020	Sclerophytum	A
RBO_038	RabighOffshore	2020	Lobophytum	A
RBO_039	RabighOffshore	2020	Acropora	C
RBO_040	RabighOffshore	2020	Pavona	C
RBO_041	RabighOffshore	2020	Sclerophytum	A
RBO_042	RabighOffshore	2020	Acropora	B
RBO_043	RabighOffshore	2020	Porites	A
RBO_044	RabighOffshore	2020	Porites	C
RBO_045	RabighOffshore	2020	Hydnophora	C
RBO_046	RabighOffshore	2020	Fungiidae	C
RBO_047	RabighOffshore	2020	Dipsastraea	A
RBO_048	RabighOffshore	2020	Lobophytum	A
RBO_049	RabighOffshore	2020	Porites	C
RBO_050	RabighOffshore	2020	Porites	B
RBO_051	RabighOffshore	2020	Acropora	B
RBO_052	RabighOffshore	2020	Seriatopora	C
RBO_053	RabighOffshore	2020	Seriatopora	C
RBO_054	RabighOffshore	2020	Seriatopora	C
RBO_055	RabighOffshore	2020	Acropora	B
RBO_056	RabighOffshore	2020	Sclerophytum	C
RBO_057	RabighOffshore	2020	Stylophora	A
RBO_058	RabighOffshore	2020	Acropora	C
RBO_059	RabighOffshore	2020	Pocillopora	A
RBO_060	RabighOffshore	2020	Acropora	B
RBO_061	RabighOffshore	2020	Porites	B
RBO_062	RabighOffshore	2020	Porites	B
RBO_063	RabighOffshore	2020	Pocillopora	A
RBO_064	RabighOffshore	2020	Pocillopora	A
RBO_065	RabighOffshore	2020	Acropora	B
RBO_066	RabighOffshore	2020	Pocillopora	A
RBO_067	RabighOffshore	2020	Acropora	B
RBO_068	RabighOffshore	2020	Lobophytum	A
RBO_069	RabighOffshore	2020	Porites	B
RBO_070	RabighOffshore	2020	Sclerophytum	B
RBO_071	RabighOffshore	2020	Acropora	B
RBO_072	RabighOffshore	2020	Pocillopora	A
RBO_073	RabighOffshore	2020	Porites	C
RBO_074	RabighOffshore	2020	Goniastreamas	A
RBO_075	RabighOffshore	2020	Goniastreacol	B
RBO_076	RabighOffshore	2020	Acropora	B
RBO_077	RabighOffshore	2020	Porites	C
RBO_078	RabighOffshore	2020	Goniastreamas	C
RBO_079	RabighOffshore	2020	Goniastreamas	A
RBO_080	RabighOffshore	2020	Goniastreacol	B
RBO_081	RabighOffshore	2020	Acropora	B
RBO_082	RabighOffshore	2020	Acropora	B
RBO_083	RabighOffshore	2020	Acropora	B
RBO_084	RabighOffshore	2020	Acropora	B
RBO_085	RabighOffshore	2020	Porites	C
RBO_086	RabighOffshore	2020	Pocillopora	A
RBO_087	RabighOffshore	2020	Pocillopora	A
RBO_088	RabighOffshore	2020	Sclerophytum	A
RBO_089	RabighOffshore	2020	Stylophora	B
RBO_090	RabighOffshore	2020	Pocillopora	A
RBO_091	RabighOffshore	2020	Stylophora	A
RBO_092	RabighOffshore	2020	Goniastreamas	C
RBO_093	RabighOffshore	2020	Dipsastraea	A
RBO_094	RabighOffshore	2020	Goniastreamas	D
RBO_095	RabighOffshore	2020	Goniastreamas	C
RBO_096	RabighOffshore	2020	Goniastreamas	B
RBO_097	RabighOffshore	2020	Xeniidae	C
RBO_098	RabighOffshore	2020	Xeniidae	C
RBO_099	RabighOffshore	2020	Xeniidae	C
RBO_100	RabighOffshore	2020	Xeniidae	C
BLK2_325	Blank2	2022	Acropora	G
BLK2_282	Blank2	2022	Goniastreacol	G
BLK2_281	Blank2	2022	Pocillopora	A
BLK2_133	Blank2	2022	Porites	A
BLK2_218	Blank2	2022	Pocillopora	D
BLK2_347	Blank2	2022	Echinopora	H
BLK2_213	Blank2	2022	Pocillopora	A
BLK2_123	Blank2	2022	Pocillopora	A
BLK2_124	Blank2	2022	Goniastreamas	D
BLK2_280	Blank2	2022	Paralemnalia	A
BLK2_122	Blank2	2022	Goniastreamas	G
BLK2_298	Blank2	2022	Pocillopora	D
BLK2_348	Blank2	2022	Porites	A
BLK2_108	Blank2	2022	Pocillopora	G
BLK2_349	Blank2	2022	Porites	G
BLK2_350	Blank2	2022	Pocillopora	H
BLK2_102	Blank2	2022	Goniastreamas	D
BLK2_351	Blank2	2022	Echinopora	D
BLK2_318	Blank2	2022	Pocillopora	D
BLK2_319	Blank2	2022	Pocillopora	A
BLK2_272	Blank2	2022	Pocillopora	A
BLK2_008	Blank2	2022	Porites	D
BLK2_352	Blank2	2022	Porites	A
BLK2_353	Blank2	2022	Stylophora	D
BLK2_354	Blank2	2022	Goniastreamas	G
BLK2_285	Blank2	2022	Pocillopora	A
BLK2_355	Blank2	2022	Porites	A
BLK2_266	Blank2	2022	Goniastreacol	D
BLK2_315	Blank2	2022	Pocillopora	D
BLK2_356	Blank2	2022	Porites	D
BLK2_357	Blank2	2022	Sclerophytum	B
BLK2_358	Blank2	2022	Sclerophytum	H
BLK2_205	Blank2	2022	Pocillopora	D
BLK2_075	Blank2	2022	Porites	A
BLK2_310	Blank2	2022	Pocillopora	D
BLK2_175	Blank2	2022	Pocillopora	A
BLK2_359	Blank2	2022	Goniastreamas	D
BLK2_203	Blank2	2022	Pocillopora	D
BLK2_311	Blank2	2022	Pocillopora	G
BLK2_021	Blank2	2022	Goniastreamas	D
BLK2_145	Blank2	2022	Porites	G
BLK2_019	Blank2	2022	Goniastreamas	D
BLK2_018	Blank2	2022	Porites	A
BLK2_360	Blank2	2022	Acanthastrea	H
BLK2_373	Blank2	2022	Porites	D
BLK2_361	Blank2	2022	Pocillopora	A
BLK2_138	Blank2	2022	Goniastreacol	G
BLK2_199	Blank2	2022	Pocillopora	A
BLK2_362	Blank2	2022	Porites	A
BLK2_198	Blank2	2022	Pocillopora	A
BLK2_060	Blank2	2022	Porites	A
BLK2_301	Blank2	2022	Pocillopora	A
BLK2_164	Blank2	2022	Pocillopora	A
BLK2_363	Blank2	2022	Goniastreacol	G
BLK2_135	Blank2	2022	Porites	D
BLK2_194	Blank2	2022	Pocillopora	A
BLK2_228	Blank2	2022	Porites	A
BLK2_372	Blank2	2022	Goniastreamas	A
BLK2_191	Blank2	2022	Pocillopora	A
BLK2_189	Blank2	2022	Pocillopora	A
BLK2_364	Blank2	2022	Sclerophytum	A
BLK2_365	Blank2	2022	Sclerophytum	A
BLK2_366	Blank2	2022	Sclerophytum	A
BLK2_367	Blank2	2022	Sclerophytum	A
BLK2_368	Blank2	2022	Sclerophytum	A
BLK2_369	Blank2	2022	Goniastreacol	G
BLK2_370	Blank2	2022	Goniastreacol	D
BLK2_371	Blank2	2022	Sclerophytum	H
BLK2_155	Blank2	2022	Paralemnalia	A
BLK2_151	Blank2	2022	Acropora	G
BLK2_51	Blank2	2022	Acropora	G
BLK2_148	Blank2	2022	Acropora	G
BLK2_147	Blank2	2022	Acropora	G
BLK2_146	Blank2	2022	Acropora	G
BLK2_152	Blank2	2022	Acropora	G
BLK2_153	Blank2	2022	Acropora	G
BLK2_154	Blank2	2022	Acropora	A
BLK2_167	Blank2	2022	Acropora	G
BLK2_303	Blank2	2022	Acropora	D
BLK2_304	Blank2	2022	Acropora	D
BLK2_196	Blank2	2022	Acropora	G
BLK2_307	Blank2	2022	Acropora	A
BLK2_324	Blank2	2022	Acropora	G
BLK2_220	Blank2	2022	Acropora	A
BLK2_179	Blank2	2022	Acropora	H
BLK_86	Blank2	2022	Acropora	G
BLK2_374	Blank2	2022	Goniastreamas	D
BLK2_375	Blank2	2022	Porites	A
BLK2_376	Blank2	2022	Goniastreamas	D
BLK2_377	Blank2	2022	Goniastreacol	D
BLK2_378	Blank2	2022	Goniastreamas	D
BLK2_379	Blank2	2022	Sarcophyton	H
BLK2_380	Blank2	2022	Sarcophyton	H
BLK2_381	Blank2	2022	Platygyra	D
BLK2_382	Blank2	2022	Platygyra	D
BLK2_383	Blank2	2022	Galaxea	H
BLK2_384	Blank2	2022	Porites	D
BLK2_385	Blank2	2022	Porites	A
BLK2_386	Blank2	2022	Galaxea	B
BLK2_387	Blank2	2022	Echinopora	G
M29_001	Marker29	2022	Porites	A
M29_002	Marker29	2022	Porites	D
M29_003	Marker29	2022	Pocillopora	D
M29_004	Marker29	2022	Goniastreamas	A
M29_005	Marker29	2022	Pocillopora	A
M29_006	Marker29	2022	Porites	A
M29_007	Marker29	2022	Porites	A
M29_008	Marker29	2022	Porites	A
M29_009	Marker29	2022	Pocillopora	D
M29_010	Marker29	2022	Pocillopora	H
M29_011	Marker29	2022	Acropora	D
M29_012	Marker29	2022	Pocillopora	H
M29_013	Marker29	2022	Pocillopora	G
M29_014	Marker29	2022	Porites	A
M29_015	Marker29	2022	Pavona	A
M29_016	Marker29	2022	Porites	A
M29_017	Marker29	2022	Pocillopora	D
M29_018	Marker29	2022	Sclerophytum	A
M29_019	Marker29	2022	Porites	A
M29_020	Marker29	2022	Porites	A
M29_021	Marker29	2022	Porites	D
M29_022	Marker29	2022	Porites	D
M29_023	Marker29	2022	Porites	D
M29_024	Marker29	2022	Porites	D
M29_025	Marker29	2022	Psammocora	D
M29_026	Marker29	2022	Porites	D
M29_027	Marker29	2022	Sclerophytum	H
M29_028	Marker29	2022	Pocillopora	D
M29_029	Marker29	2022	Acropora	G
M29_030	Marker29	2022	Porites	D
M29_031	Marker29	2022	Podabacia	A
M29_032	Marker29	2022	Sclerophytum	H
M29_033	Marker29	2022	Sclerophytum	H
M29_034	Marker29	2022	Pocillopora	A
M29_035	Marker29	2022	Sclerophytum	A
M29_036	Marker29	2022	Sclerophytum	A
M29_037	Marker29	2022	Goniastreamas	G
M29_038	Marker29	2022	Porites	A
M29_039	Marker29	2022	Acropora	G
M29_040	Marker29	2022	Montipora	A
M29_041	Marker29	2022	Porites	D
M29_042	Marker29	2022	Porites	A
M29_043	Marker29	2022	Porites	D
M29_044	Marker29	2022	Porites	D
M29_045	Marker29	2022	Porites	A
M29_046	Marker29	2022	Porites	A
M29_047	Marker29	2022	Porites	D
M29_048	Marker29	2022	Leptoseris	B
M29_049	Marker29	2022	Sclerophytum	A
M29_050	Marker29	2022	Sclerophytum	A
M29_051	Marker29	2022	Porites	D
M29_052	Marker29	2022	Millepora	H
M29_053	Marker29	2022	Montipora	G
M29_054	Marker29	2022	Montipora	A
M29_055	Marker29	2022	Montipora	A
M29_056	Marker29	2022	Porites	A
M29_057	Marker29	2022	Sclerophytum	D
M29_058	Marker29	2022	Sclerophytum	D
M29_059	Marker29	2022	Sclerophytum	D
M29_060	Marker29	2022	Porites	A
M29_061	Marker29	2022	Pocillopora	D
M29_062	Marker29	2022	Montipora	A
M29_063	Marker29	2022	Pocillopora	A
M29_064	Marker29	2022	Goniastreamas	A
M29_065	Marker29	2022	Acropora	A
M29_066	Marker29	2022	Acropora	A
M29_067	Marker29	2022	Goniastreamas	D
M29_068	Marker29	2022	Dipsastraea	A
M29_069	Marker29	2022	Galaxea	A
M29_070	Marker29	2022	Galaxea	A
M29_071	Marker29	2022	Galaxea	A
M29_072	Marker29	2022	Lobophyllia	D
M29_073	Marker29	2022	Acropora	A
M29_074	Marker29	2022	Pocillopora	D
M29_075	Marker29	2022	Goniastreamas	D
M29_076	Marker29	2022	Pocillopora	A
M29_077	Marker29	2022	Pocillopora	A
M29_078	Marker29	2022	Pocillopora	A
M29_079	Marker29	2022	Goniastreamas	A
M29_080	Marker29	2022	Goniastreamas	A
M29_081	Marker29	2022	Goniastreamas	D
M29_082	Marker29	2022	Acropora	A
M29_083	Marker29	2022	Acropora	G
M29_084	Marker29	2022	Goniastreacol	D
M29_085	Marker29	2022	Goniastreacol	A
M29_086	Marker29	2022	Sarcophyton	A
M29_087	Marker29	2022	Sarcophyton	A
M29_088	Marker29	2022	Millepora	D
M29_089	Marker29	2022	Goniastreamas	D
M29_090	Marker29	2022	Millepora	G
M29_091	Marker29	2022	Millepora	D
M29_092	Marker29	2022	Dipsastraea	A
M29_093	Marker29	2022	Millepora	A
M29_094	Marker29	2022	Sclerophytum	A
M29_095	Marker29	2022	Sclerophytum	A
M29_096	Marker29	2022	Goniastreamas	D
M29_097	Marker29	2022	Montipora	A
M29_098	Marker29	2022	Lobophyllia	D
M29_099	Marker29	2022	Dipsastraea	D
M29_100	Marker29	2022	Goniastreamas	A
ARBM_001	AlRasAlAbayadMasturah	2022	Porites	A
ARBM_002	AlRasAlAbayadMasturah	2022	Xeniidae	A
ARBM_003	AlRasAlAbayadMasturah	2022	Porites	D
ARBM_004	AlRasAlAbayadMasturah	2022	Porites	A
ARBM_005	AlRasAlAbayadMasturah	2022	Xeniidae	H
ARBM_032	AlRasAlAbayadMasturah	2022	Fungiidae	B
ARBM_006	AlRasAlAbayadMasturah	2022	Pocillopora	A
ARBM_007	AlRasAlAbayadMasturah	2022	Acropora	H
ARBM_008	AlRasAlAbayadMasturah	2022	Porites	A
ARBM_009	AlRasAlAbayadMasturah	2022	Acropora	D
ARBM_010	AlRasAlAbayadMasturah	2022	Lobophyllia	D
ARBM_033	AlRasAlAbayadMasturah	2022	Goniastreacol	D
ARBM_011	AlRasAlAbayadMasturah	2022	Pocillopora	A
ARBM_012	AlRasAlAbayadMasturah	2022	Porites	D
ARBM_013	AlRasAlAbayadMasturah	2022	Montipora	D
ARBM_014	AlRasAlAbayadMasturah	2022	Lobophyllia	D
ARBM_015	AlRasAlAbayadMasturah	2022	Sclerophytum	C
ARBM_016	AlRasAlAbayadMasturah	2022	Goniastreacol	D
ARBM_017	AlRasAlAbayadMasturah	2022	Favites	A
ARBM_018	AlRasAlAbayadMasturah	2022	Sclerophytum	H
ARBM_019	AlRasAlAbayadMasturah	2022	Porites	A
ARBM_020	AlRasAlAbayadMasturah	2022	Goniastreamas	D
ARBM_021	AlRasAlAbayadMasturah	2022	Acropora	H
ARBM_022	AlRasAlAbayadMasturah	2022	Porites	A
ARBM_023	AlRasAlAbayadMasturah	2022	Porites	B
ARBM_024	AlRasAlAbayadMasturah	2022	Pocillopora	D
ARBM_025	AlRasAlAbayadMasturah	2022	Porites	A
ARBM_026	AlRasAlAbayadMasturah	2022	Pocillopora	A
ARBM_027	AlRasAlAbayadMasturah	2022	Xeniidae	A
ARBM_028	AlRasAlAbayadMasturah	2022	Pocillopora	D
ARBM_029	AlRasAlAbayadMasturah	2022	Hydnophora	H
ARBM_030	AlRasAlAbayadMasturah	2022	Acropora	G
ARBM_031	AlRasAlAbayadMasturah	2022	Acropora	A
ARBM_034	AlRasAlAbayadMasturah	2022	Goniastreamas	G
ARBM_035	AlRasAlAbayadMasturah	2022	Goniastreamas	A
ARBM_036	AlRasAlAbayadMasturah	2022	Goniastreamas	A
ARBM_037	AlRasAlAbayadMasturah	2022	Pocillopora	D
ARBM_038	AlRasAlAbayadMasturah	2022	Porites	A
ARBM_039	AlRasAlAbayadMasturah	2022	Pocillopora	B
ARBM_040	AlRasAlAbayadMasturah	2022	Acropora	A
ARBM_041	AlRasAlAbayadMasturah	2022	Porites	D
ARBM_042	AlRasAlAbayadMasturah	2022	Goniastreamas	D
ARBM_043	AlRasAlAbayadMasturah	2022	Xeniidae	D
ARBM_044	AlRasAlAbayadMasturah	2022	Galaxea	A
ARBM_045	AlRasAlAbayadMasturah	2022	Sclerophytum	H
ARBM_046	AlRasAlAbayadMasturah	2022	Xeniidae	A
ARBM_047	AlRasAlAbayadMasturah	2022	Porites	A
ARBM_048	AlRasAlAbayadMasturah	2022	Pocillopora	D
ARBM_049	AlRasAlAbayadMasturah	2022	Goniastreamas	G
ARBM_050	AlRasAlAbayadMasturah	2022	Acropora	B
ARBM_051	AlRasAlAbayadMasturah	2022	Goniastreamas	D
ARBM_052	AlRasAlAbayadMasturah	2022	Porites	A
ARBM_053	AlRasAlAbayadMasturah	2022	Pocillopora	A
ARBM_054	AlRasAlAbayadMasturah	2022	Acropora	A
ARBM_055	AlRasAlAbayadMasturah	2022	Acropora	D
ARBM_056	AlRasAlAbayadMasturah	2022	Xeniidae	A
ARBM_057	AlRasAlAbayadMasturah	2022	Porites	A
ARBM_058	AlRasAlAbayadMasturah	2022	Acropora	D
ARBM_059	AlRasAlAbayadMasturah	2022	Goniastreamas	G
ARBM_060	AlRasAlAbayadMasturah	2022	Sclerophytum	D
ARBM_061	AlRasAlAbayadMasturah	2022	Sclerophytum	G
ARBM_062	AlRasAlAbayadMasturah	2022	Acropora	A
ARBM_063	AlRasAlAbayadMasturah	2022	Pocillopora	A
ARBM_064	AlRasAlAbayadMasturah	2022	Pocillopora	H
ARBM_065	AlRasAlAbayadMasturah	2022	Sclerophytum	H
ARBM_066	AlRasAlAbayadMasturah	2022	Oulophyllia	C
ARBM_067	AlRasAlAbayadMasturah	2022	Goniastreacol	G
ARBM_068	AlRasAlAbayadMasturah	2022	Acropora	G
ARBM_069	AlRasAlAbayadMasturah	2022	Pocillopora	A
ARBM_070	AlRasAlAbayadMasturah	2022	Acropora	A
ARBM_071	AlRasAlAbayadMasturah	2022	Sclerophytum	H
ARBM_072	AlRasAlAbayadMasturah	2022	Acropora	G
ARBM_073	AlRasAlAbayadMasturah	2022	Pocillopora	D
ARBM_074	AlRasAlAbayadMasturah	2022	Sarcophyton	A
ARBM_075	AlRasAlAbayadMasturah	2022	Porites	D
ARBM_076	AlRasAlAbayadMasturah	2022	Acropora	A
ARBM_077	AlRasAlAbayadMasturah	2022	Acropora	D
ARBM_078	AlRasAlAbayadMasturah	2022	Astrea	B
ARBM_079	AlRasAlAbayadMasturah	2022	Pocillopora	D
ARBM_080	AlRasAlAbayadMasturah	2022	Acropora	A
ARBM_081	AlRasAlAbayadMasturah	2022	Acropora	H
ARBM_082	AlRasAlAbayadMasturah	2022	Pocillopora	A
ARBM_083	AlRasAlAbayadMasturah	2022	Goniastreamas	D
ARBM_084	AlRasAlAbayadMasturah	2022	Pocillopora	D
ARBM_085	AlRasAlAbayadMasturah	2022	Pocillopora	B
ARBM_086	AlRasAlAbayadMasturah	2022	Pocillopora	B
ARBM_087	AlRasAlAbayadMasturah	2022	Pocillopora	A
ARBM_088	AlRasAlAbayadMasturah	2022	Pocillopora	A
ARBM_089	AlRasAlAbayadMasturah	2022	Sclerophytum	H
ARBM_090	AlRasAlAbayadMasturah	2022	Goniastreamas	A
ARBM_091	AlRasAlAbayadMasturah	2022	Galaxea	G
ARBM_092	AlRasAlAbayadMasturah	2022	Millepora	D
ARBM_093	AlRasAlAbayadMasturah	2022	Goniastreamas	D
ARBM_094	AlRasAlAbayadMasturah	2022	Galaxea	D
ARBM_095	AlRasAlAbayadMasturah	2022	Galaxea	D
ARBM_096	AlRasAlAbayadMasturah	2022	Galaxea	D
ARBM_097	AlRasAlAbayadMasturah	2022	Galaxea	G
ARBM_098	AlRasAlAbayadMasturah	2022	Galaxea	H
ARBM_099	AlRasAlAbayadMasturah	2022	Goniastreamas	D
ARBM_100	AlRasAlAbayadMasturah	2022	Dipsastraea	A
MER_001	Merulina	2022	Goniastreacol	D
MER_002	Merulina	2022	Acropora	G
MER_003	Merulina	2022	Acropora	D
MER_004	Merulina	2022	Acropora	D
MER_005	Merulina	2022	Xeniidae	A
MER_006	Merulina	2022	Acropora	H
MER_007	Merulina	2022	Acropora	D
MER_008	Merulina	2022	Acropora	D
MER_009	Merulina	2022	Acropora	D
MER_010	Merulina	2022	Acropora	H
MER_046	Merulina	2022	Xeniidae	A
MER_011	Merulina	2022	Xeniidae	A
MER_012	Merulina	2022	Pocillopora	A
MER_013	Merulina	2022	Xeniidae	A
MER_014	Merulina	2022	Pocillopora	A
MER_015	Merulina	2022	Xeniidae	A
MER_016	Merulina	2022	Xeniidae	A
MER_017	Merulina	2022	Goniastreacol	D
MER_018	Merulina	2022	Xeniidae	H
MER_019	Merulina	2022	Xeniidae	H
MER_020	Merulina	2022	Pocillopora	D
MER_021	Merulina	2022	Acropora	D
MER_022	Merulina	2022	Acropora	A
MER_023	Merulina	2022	Acropora	A
MER_024	Merulina	2022	Acropora	A
MER_025	Merulina	2022	Xeniidae	A
MER_026	Merulina	2022	Acropora	A
MER_027	Merulina	2022	Sclerophytum	A
MER_028	Merulina	2022	Acropora	D
MER_029	Merulina	2022	Echinopora	A
MER_030	Merulina	2022	Xeniidae	A
MER_031	Merulina	2022	Oulophyllia	A
MER_032	Merulina	2022	Sclerophytum	A
MER_033	Merulina	2022	Xeniidae	A
MER_034	Merulina	2022	Xeniidae	A
MER_035	Merulina	2022	Xeniidae	H
MER_036	Merulina	2022	Xeniidae	A
MER_037	Merulina	2022	Xeniidae	A
MER_038	Merulina	2022	Xeniidae	A
MER_039	Merulina	2022	Xeniidae	A
MER_040	Merulina	2022	Xeniidae	H
MER_041	Merulina	2022	Xeniidae	A
MER_042	Merulina	2022	Xeniidae	A
MER_043	Merulina	2022	Xeniidae	A
MER_044	Merulina	2022	Xeniidae	A
MER_045	Merulina	2022	Xeniidae	A
MER_047	Merulina	2022	Pocillopora	A
MER_048	Merulina	2022	Pocillopora	A
MER_049	Merulina	2022	Pocillopora	B
MER_050	Merulina	2022	Goniastreamas	D
MER_051	Merulina	2022	Pocillopora	A
MER_052	Merulina	2022	Pocillopora	A
MER_053	Merulina	2022	Goniastreamas	A
MER_054	Merulina	2022	Pocillopora	A
MER_055	Merulina	2022	Pocillopora	D
MER_056	Merulina	2022	Sclerophytum	D
MER_057	Merulina	2022	Pocillopora	A
MER_058	Merulina	2022	Acropora	A
MER_059	Merulina	2022	Pocillopora	A
MER_060	Merulina	2022	Goniastreamas	D
MER_061	Merulina	2022	Pocillopora	D
MER_062	Merulina	2022	Porites	A
MER_063	Merulina	2022	Hydnophora	D
MER_064	Merulina	2022	Goniastreacol	A
MER_065	Merulina	2022	Pocillopora	A
MER_066	Merulina	2022	Pocillopora	A
MER_067	Merulina	2022	Acropora	D
MER_068	Merulina	2022	Acropora	H
MER_069	Merulina	2022	Goniastreacol	D
MER_070	Merulina	2022	Echinopora	A
MER_071	Merulina	2022	Sclerophytum	D
MER_072	Merulina	2022	Porites	A
MER_073	Merulina	2022	Goniastreacol	D
MER_074	Merulina	2022	Acropora	D
MER_075	Merulina	2022	Goniastreamas	A
MER_076	Merulina	2022	Stylophora	A
MER_077	Merulina	2022	Sclerophytum	A
MER_078	Merulina	2022	Goniastreamas	A
MER_079	Merulina	2022	Porites	D
MER_080	Merulina	2022	Porites	D
MER_081	Merulina	2022	Sclerophytum	A
MER_082	Merulina	2022	Echinopora	A
MER_083	Merulina	2022	Goniastreamas	A
MER_084	Merulina	2022	Porites	A
MER_085	Merulina	2022	Goniastreacol	D
MER_086	Merulina	2022	Hydnophora	A
MER_087	Merulina	2022	Leptoria	A
MER_088	Merulina	2022	Echinopora	A
MER_089	Merulina	2022	Porites	A
MER_090	Merulina	2022	Pocillopora	A
MER_091	Merulina	2022	Pocillopora	H
MER_092	Merulina	2022	Pocillopora	A
MER_093	Merulina	2022	Pocillopora	A
MER_094	Merulina	2022	Pocillopora	D
MER_095	Merulina	2022	Pocillopora	D
MER_096	Merulina	2022	Pocillopora	A
MER_097	Merulina	2022	Goniastreacol	D
MER_098	Merulina	2022	Pocillopora	A
MER_099	Merulina	2022	Pocillopora	A
MER_100	Merulina	2022	Pocillopora	A
POC_002	PocilloporaReef	2022	Porites	A
POC_003	PocilloporaReef	2022	Pocillopora	A
POC_004	PocilloporaReef	2022	Porites	A
POC_005	PocilloporaReef	2022	Porites	D
POC_006	PocilloporaReef	2022	Porites	D
POC_007	PocilloporaReef	2022	Porites	A
POC_008	PocilloporaReef	2022	Lobophyllia	D
POC_009	PocilloporaReef	2022	Lobophyllia	A
POC_010	PocilloporaReef	2022	Acropora	D
POC_011	PocilloporaReef	2022	Pocillopora	D
POC_012	PocilloporaReef	2022	Pocillopora	D
POC_013	PocilloporaReef	2022	Paragoniastrea	D
POC_014	PocilloporaReef	2022	Oulophyllia	A
POC_015	PocilloporaReef	2022	Porites	D
POC_016	PocilloporaReef	2022	Pocillopora	D
POC_017	PocilloporaReef	2022	Pocillopora	D
POC_018	PocilloporaReef	2022	Pocillopora	A
POC_019	PocilloporaReef	2022	Pocillopora	H
POC_020	PocilloporaReef	2022	Pocillopora	A
POC_021	PocilloporaReef	2022	Pocillopora	D
POC_022	PocilloporaReef	2022	Lobophyllia	D
POC_023	PocilloporaReef	2022	Lobophyllia	D
POC_024	PocilloporaReef	2022	Stylophora	D
POC_025	PocilloporaReef	2022	Pocillopora	A
POC_026	PocilloporaReef	2022	Echinophyllia	A
POC_027	PocilloporaReef	2022	Acropora	A
POC_028	PocilloporaReef	2022	Acropora	G
POC_029	PocilloporaReef	2022	Pocillopora	D
POC_030	PocilloporaReef	2022	Pocillopora	A
POC_031	PocilloporaReef	2022	Pocillopora	D
POC_032	PocilloporaReef	2022	Acropora	D
POC_033	PocilloporaReef	2022	Goniastreamas	A
POC_034	PocilloporaReef	2022	Acropora	H
POC_035	PocilloporaReef	2022	Porites	A
POC_036	PocilloporaReef	2022	Acropora	A
POC_037	PocilloporaReef	2022	Acropora	A
POC_038	PocilloporaReef	2022	Acropora	A
POC_039	PocilloporaReef	2022	Fungiidae	A
POC_040	PocilloporaReef	2022	Lobophyllia	D
POC_041	PocilloporaReef	2022	Echinopora	D
POC_042	PocilloporaReef	2022	Goniastreamas	D
POC_043	PocilloporaReef	2022	Acropora	A
POC_044	PocilloporaReef	2022	Goniastreamas	D
POC_045	PocilloporaReef	2022	Acropora	A
POC_046	PocilloporaReef	2022	Acropora	G
POC_047	PocilloporaReef	2022	Porites	D
POC_048	PocilloporaReef	2022	Acropora	A
POC_049	PocilloporaReef	2022	Acropora	H
POC_050	PocilloporaReef	2022	Pocillopora	A
POC_051	PocilloporaReef	2022	Acropora	A
POC_052	PocilloporaReef	2022	Acropora	A
POC_053	PocilloporaReef	2022	Acropora	A
POC_054	PocilloporaReef	2022	Pocillopora	A
POC_055	PocilloporaReef	2022	Galaxea	A
POC_056	PocilloporaReef	2022	Fungiidae	A
POC_057	PocilloporaReef	2022	Dipsastraea	A
POC_058	PocilloporaReef	2022	Goniastreamas	D
POC_059	PocilloporaReef	2022	Lobophyllia	A
POC_060	PocilloporaReef	2022	Acropora	H
POC_061	PocilloporaReef	2022	Goniastreamas	A
POC_062	PocilloporaReef	2022	Sclerophytum	D
POC_063	PocilloporaReef	2022	Acropora	A
POC_064	PocilloporaReef	2022	Porites	D
POC_065	PocilloporaReef	2022	Porites	A
POC_066	PocilloporaReef	2022	Porites	D
POC_067	PocilloporaReef	2022	Xeniidae	H
POC_068	PocilloporaReef	2022	Xeniidae	A
POC_069	PocilloporaReef	2022	Xeniidae	H
POC_070	PocilloporaReef	2022	Porites	D
POC_071	PocilloporaReef	2022	Goniastreamas	A
POC_072	PocilloporaReef	2022	Pocillopora	A
POC_073	PocilloporaReef	2022	Porites	A
POC_074	PocilloporaReef	2022	Porites	A
POC_075	PocilloporaReef	2022	Porites	D
POC_076	PocilloporaReef	2022	Porites	A
POC_077	PocilloporaReef	2022	Pocillopora	A
POC_078	PocilloporaReef	2022	Coscinarea	A
POC_079	PocilloporaReef	2022	Pocillopora	G
POC_080	PocilloporaReef	2022	Fungiidae	B
POC_081	PocilloporaReef	2022	Porites	H
POC_082	PocilloporaReef	2022	Fungiidae	A
POC_083	PocilloporaReef	2022	Lobophyllia	D
POC_084	PocilloporaReef	2022	Pocillopora	A
POC_085	PocilloporaReef	2022	Fungiidae	B
POC_086	PocilloporaReef	2022	Porites	D
POC_087	PocilloporaReef	2022	Goniastreamas	D
POC_088	PocilloporaReef	2022	Pocillopora	A
POC_089	PocilloporaReef	2022	Pocillopora	B
POC_090	PocilloporaReef	2022	Porites	D
POC_091	PocilloporaReef	2022	Sclerophytum	H
POC_092	PocilloporaReef	2022	Echinopora	D
POC_093	PocilloporaReef	2022	Porites	A
POC_094	PocilloporaReef	2022	Montipora	A
POC_095	PocilloporaReef	2022	Pocillopora	A
POC_096	PocilloporaReef	2022	Dipsastraea	D
POC_097	PocilloporaReef	2022	Pocillopora	D
POC_098	PocilloporaReef	2022	Pocillopora	A
POC_099	PocilloporaReef	2022	Goniastreamas	D
POC_100	PocilloporaReef	2022	Porites	A
POC_101	PocilloporaReef	2022	Millepora	A
SAK_001	ShibAlKarra	2022	Goniastreamas	C
SAK_002	ShibAlKarra	2022	Pocillopora	A
SAK_003	ShibAlKarra	2022	Montipora	A
SAK_004	ShibAlKarra	2022	Acropora	D
SAK_005	ShibAlKarra	2022	Acropora	D
SAK_006	ShibAlKarra	2022	Palythoa	A
SAK_007	ShibAlKarra	2022	Acropora	H
SAK_008	ShibAlKarra	2022	Porites	A
SAK_009	ShibAlKarra	2022	Porites	A
SAK_010	ShibAlKarra	2022	Acropora	A
SAK_011	ShibAlKarra	2022	Porites	D
SAK_012	ShibAlKarra	2022	Porites	D
SAK_013	ShibAlKarra	2022	Porites	D
SAK_014	ShibAlKarra	2022	Goniastreamas	A
SAK_015	ShibAlKarra	2022	Montipora	A
SAK_016	ShibAlKarra	2022	Stylophora	H
SAK_017	ShibAlKarra	2022	Sclerophytum	H
SAK_018	ShibAlKarra	2022	Goniastreamas	D
SAK_019	ShibAlKarra	2022	Acropora	D
SAK_020	ShibAlKarra	2022	Xeniidae	D
SAK_021	ShibAlKarra	2022	Porites	A
SAK_022	ShibAlKarra	2022	Goniastreamas	H
SAK_023	ShibAlKarra	2022	Montipora	B
SAK_024	ShibAlKarra	2022	Porites	D
SAK_025	ShibAlKarra	2022	Acropora	A
SAK_026	ShibAlKarra	2022	Acropora	H
SAK_027	ShibAlKarra	2022	Acropora	D
SAK_028	ShibAlKarra	2022	Pavona	H
SAK_029	ShibAlKarra	2022	Montipora	A
SAK_030	ShibAlKarra	2022	Pocillopora	A
SAK_031	ShibAlKarra	2022	Porites	D
SAK_032	ShibAlKarra	2022	Porites	G
SAK_033	ShibAlKarra	2022	Fungiidae	B
SAK_034	ShibAlKarra	2022	Porites	D
SAK_035	ShibAlKarra	2022	Acropora	G
SAK_036	ShibAlKarra	2022	Sarcophyton	A
SAK_037	ShibAlKarra	2022	Galaxea	G
SAK_038	ShibAlKarra	2022	Porites	A
SAK_039	ShibAlKarra	2022	Sclerophytum	D
SAK_040	ShibAlKarra	2022	Porites	D
SAK_041	ShibAlKarra	2022	Porites	A
SAK_042	ShibAlKarra	2022	Acropora	G
SAK_043	ShibAlKarra	2022	Pocillopora	A
SAK_044	ShibAlKarra	2022	Goniastreamas	G
SAK_045	ShibAlKarra	2022	Acropora	D
SAK_046	ShibAlKarra	2022	Acropora	D
SAK_047	ShibAlKarra	2022	Acropora	A
SAK_048	ShibAlKarra	2022	Pocillopora	D
SAK_049	ShibAlKarra	2022	Sclerophytum	D
SAK_050	ShibAlKarra	2022	Pocillopora	A
SAK_051	ShibAlKarra	2022	Porites	A
SAK_052	ShibAlKarra	2022	Porites	D
SAK_053	ShibAlKarra	2022	Pocillopora	D
SAK_054	ShibAlKarra	2022	Porites	D
SAK_055	ShibAlKarra	2022	Porites	D
SAK_056	ShibAlKarra	2022	Porites	D
SAK_057	ShibAlKarra	2022	Acropora	A
SAK_058	ShibAlKarra	2022	Porites	G
SAK_059	ShibAlKarra	2022	Pocillopora	A
SAK_060	ShibAlKarra	2022	Porites	A
SAK_061	ShibAlKarra	2022	Pocillopora	G
SAK_062	ShibAlKarra	2022	Fungiidae	A
SAK_063	ShibAlKarra	2022	Sclerophytum	D
SAK_064	ShibAlKarra	2022	Acropora	D
SAK_065	ShibAlKarra	2022	Goniastreamas	D
SAK_066	ShibAlKarra	2022	Goniastreamas	D
SAK_067	ShibAlKarra	2022	Acropora	D
SAK_068	ShibAlKarra	2022	Pocillopora	A
SAK_069	ShibAlKarra	2022	Goniastreamas	D
SAK_070	ShibAlKarra	2022	Stylophora	A
SAK_071	ShibAlKarra	2022	Pocillopora	A
SAK_072	ShibAlKarra	2022	Pocillopora	A
SAK_073	ShibAlKarra	2022	Stylophora	A
SAK_074	ShibAlKarra	2022	Pocillopora	A
SAK_075	ShibAlKarra	2022	Acropora	G
SAK_076	ShibAlKarra	2022	Pocillopora	A
SAK_077	ShibAlKarra	2022	Stylophora	A
SAK_078	ShibAlKarra	2022	Pocillopora	A
SAK_079	ShibAlKarra	2022	Pocillopora	A
SAK_080	ShibAlKarra	2022	Sclerophytum	H
SAK_081	ShibAlKarra	2022	Acropora	A
SAK_082	ShibAlKarra	2022	Sclerophytum	A
SAK_083	ShibAlKarra	2022	Xeniidae	H
SAK_084	ShibAlKarra	2022	Xeniidae	H
SAK_085	ShibAlKarra	2022	Sclerophytum	D
SAK_086	ShibAlKarra	2022	Sclerophytum	A
SAK_087	ShibAlKarra	2022	Xeniidae	H
SAK_088	ShibAlKarra	2022	Xeniidae	H
SAK_089	ShibAlKarra	2022	Xeniidae	H
SAK_090	ShibAlKarra	2022	Dipsastraea	A
SAK_091	ShibAlKarra	2022	Pocillopora	B
SAK_092	ShibAlKarra	2022	Pocillopora	D
SAK_093	ShibAlKarra	2022	Goniastreamas	D
SAK_094	ShibAlKarra	2022	Pocillopora	D
SAK_095	ShibAlKarra	2022	Pocillopora	A
SAK_096	ShibAlKarra	2022	Galaxea	B
SAK_097	ShibAlKarra	2022	Goniastreamas	D
SAK_098	ShibAlKarra	2022	Pocillopora	A
SAK_099	ShibAlKarra	2022	Pocillopora	A
SAK_100	ShibAlKarra	2022	Pocillopora	A
RBO_001	RabighOffshore	2022	Fungiidae	A
RBO_002	RabighOffshore	2022	Lobophytum	A
RBO_003	RabighOffshore	2022	Pocillopora	D
RBO_004	RabighOffshore	2022	Lobophytum	D
RBO_005	RabighOffshore	2022	Xeniidae	H
RBO_006	RabighOffshore	2022	Lobophytum	A
RBO_007	RabighOffshore	2022	Acropora	H
RBO_008	RabighOffshore	2022	Sclerophytum	A
RBO_009	RabighOffshore	2022	Sclerophytum	A
RBO_010	RabighOffshore	2022	Sclerophytum	A
RBO_011	RabighOffshore	2022	Stylophora	H
RBO_012	RabighOffshore	2022	Acropora	H
RBO_013	RabighOffshore	2022	Acropora	H
RBO_014	RabighOffshore	2022	Pocillopora	D
RBO_015	RabighOffshore	2022	Echinopora	A
RBO_016	RabighOffshore	2022	Montipora	D
RBO_017	RabighOffshore	2022	Sclerophytum	A
RBO_018	RabighOffshore	2022	Cyphastrea	B
RBO_019	RabighOffshore	2022	Montipora	A
RBO_020	RabighOffshore	2022	Pocillopora	A
RBO_021	RabighOffshore	2022	Sclerophytum	A
RBO_022	RabighOffshore	2022	Pocillopora	B
RBO_023	RabighOffshore	2022	Lobophytum	D
RBO_024	RabighOffshore	2022	Sclerophytum	A
RBO_025	RabighOffshore	2022	Sclerophytum	A
RBO_026	RabighOffshore	2022	Echinopora	A
RBO_027	RabighOffshore	2022	Porites	A
RBO_028	RabighOffshore	2022	Pocillopora	D
RBO_029	RabighOffshore	2022	Acropora	G
RBO_030	RabighOffshore	2022	Pocillopora	G
RBO_031	RabighOffshore	2022	Porites	A
RBO_032	RabighOffshore	2022	Porites	A
RBO_033	RabighOffshore	2022	Porites	A
RBO_034	RabighOffshore	2022	Pocillopora	A
RBO_035	RabighOffshore	2022	Porites	A
RBO_036	RabighOffshore	2022	Sclerophytum	A
RBO_037	RabighOffshore	2022	Sclerophytum	A
RBO_038	RabighOffshore	2022	Lobophytum	D
RBO_039	RabighOffshore	2022	Acropora	G
RBO_040	RabighOffshore	2022	Pavona	A
RBO_041	RabighOffshore	2022	Sclerophytum	A
RBO_042	RabighOffshore	2022	Acropora	D
RBO_043	RabighOffshore	2022	Porites	A
RBO_044	RabighOffshore	2022	Porites	A
RBO_045	RabighOffshore	2022	Hydnophora	D
RBO_046	RabighOffshore	2022	Fungiidae	A
RBO_047	RabighOffshore	2022	Dipsastraea	A
RBO_048	RabighOffshore	2022	Lobophytum	A
RBO_049	RabighOffshore	2022	Porites	A
RBO_050	RabighOffshore	2022	Porites	A
RBO_051	RabighOffshore	2022	Acropora	A
RBO_052	RabighOffshore	2022	Seriatopora	H
RBO_053	RabighOffshore	2022	Seriatopora	H
RBO_054	RabighOffshore	2022	Seriatopora	H
RBO_055	RabighOffshore	2022	Acropora	A
RBO_056	RabighOffshore	2022	Sclerophytum	A
RBO_057	RabighOffshore	2022	Stylophora	A
RBO_058	RabighOffshore	2022	Acropora	G
RBO_059	RabighOffshore	2022	Pocillopora	B
RBO_060	RabighOffshore	2022	Acropora	D
RBO_061	RabighOffshore	2022	Porites	D
RBO_062	RabighOffshore	2022	Porites	A
RBO_063	RabighOffshore	2022	Pocillopora	A
RBO_064	RabighOffshore	2022	Pocillopora	A
RBO_065	RabighOffshore	2022	Acropora	A
RBO_066	RabighOffshore	2022	Pocillopora	A
RBO_067	RabighOffshore	2022	Acropora	A
RBO_068	RabighOffshore	2022	Lobophytum	A
RBO_069	RabighOffshore	2022	Porites	A
RBO_070	RabighOffshore	2022	Sclerophytum	A
RBO_071	RabighOffshore	2022	Acropora	D
RBO_072	RabighOffshore	2022	Pocillopora	A
RBO_073	RabighOffshore	2022	Porites	A
RBO_074	RabighOffshore	2022	Goniastreamas	A
RBO_075	RabighOffshore	2022	Goniastreacol	D
RBO_076	RabighOffshore	2022	Acropora	D
RBO_077	RabighOffshore	2022	Porites	D
RBO_078	RabighOffshore	2022	Goniastreamas	D
RBO_079	RabighOffshore	2022	Goniastreamas	A
RBO_080	RabighOffshore	2022	Goniastreacol	D
RBO_081	RabighOffshore	2022	Acropora	G
RBO_082	RabighOffshore	2022	Acropora	H
RBO_083	RabighOffshore	2022	Acropora	H
RBO_084	RabighOffshore	2022	Acropora	H
RBO_085	RabighOffshore	2022	Porites	D
RBO_086	RabighOffshore	2022	Pocillopora	A
RBO_087	RabighOffshore	2022	Pocillopora	A
RBO_088	RabighOffshore	2022	Sclerophytum	A
RBO_089	RabighOffshore	2022	Stylophora	A
RBO_090	RabighOffshore	2022	Pocillopora	D
RBO_091	RabighOffshore	2022	Stylophora	A
RBO_092	RabighOffshore	2022	Goniastreamas	G
RBO_093	RabighOffshore	2022	Dipsastraea	A
RBO_094	RabighOffshore	2022	Goniastreamas	A
RBO_095	RabighOffshore	2022	Goniastreamas	A
RBO_096	RabighOffshore	2022	Goniastreamas	A
RBO_097	RabighOffshore	2022	Xeniidae	H
RBO_098	RabighOffshore	2022	Xeniidae	H
RBO_099	RabighOffshore	2022	Xeniidae	H
RBO_100	RabighOffshore	2022	Xeniidae	H
